# Supplementary material for: Gender differences in predictors of self-rated health among older adults in Brazil and Chile
Source: BMC Public Health. 2015 Apr 11;15:365. doi: 10.1186/s12889-015-1666-9 (PMC4432978; doi:10.1186/s12889-015-1666-9)
Supplement: Additional file 1: — Logistic Regression results for physical health, social structure, behavioural/attitudinal and psychosocial variables predicting good self-related health in Chilean older adults. [file 12889_2015_1666_MOESM1_ESM.xlsx]

## Sheet: Plan1
Additional file 1. Logistic Regression results for physical health, social structure, behavioural/attitudinal and psychosocial variables predicting good self-related health in Chilean older adults.
	Model 1			Model 2			Model 3			Model 4
Variables	OR	95%CI	p	OR	95%CI	p	OR	95%CI	p	OR	95%CI	p
PHYSICAL HEALTH
Chronic Diseases
0	2.9	2.0-4.4	<0.001	3.5	2.2-5.6	<0.001	3.4	1.8-3.2	<0.001	3.6	2.2-6.0	<0.001
1	2.2	1.7-2.8	<0.001	2.4	1.8-3.3	<0.001	2.4	2.1-5.5	<0.001	2.6	1.9-2.6	<0.001
≥2	1.0						1.0			1.0
ADL Limitation
No	2.6	1.5-4.4	<0.001	2.6	1.4-4.8	0.003	2.3	1.2-4.4	0.009	2.1	1.0-4.3	0.036
Yes	1.0			1.0			1.0			1.0
IADL Limitation
No	1.9	1.2-2.9	0.004	1.8	1.1-2.9	0.025	1.8	1.1-3.0	0.018	1.8	1.1-3.0	0.038
Yes	1.0			1.0			1.0			1.0
Cognitive Impairment
No	0.8	0.5-1.5	0.640	1.1	0.5-2.3	0.707	1.2	0.6-2.4	0.641	1.0	omitted	omitted
Yes	1.0			1.0			1.0			1.0
SOCIAL STRUCTURE
Age
<75 years old				1.4	1.0-2.0	0.031	1.5	1.0-2.1	0.019	1.6	1.1-2.3	0.011
≥75 years old				1.0			1.0			1.0
Sex
Masculine				0.9	0.7-1.3	0.710	0.8	0.6-1.2	0.312	0.8	0.6-2.0	0.848
Feminine				1.0			1.0			1.0
Marital Status
Married				0.9	0.5-1.7	0.803	1.0	0.5-1.7	0.888	1.0	0.5-2.0	0.827
Separate				1.0	0.5-1.9	0.925	1.0	0.6-2.0	0.909	1.2	0.6-2.3	0.659
Widower				0.9	0.5-1.6	0.764	1.0	0.5-1.7	0.875	1.0	0.6-2.0	0.848
Single				1.0			1.0			1.0
Education
>8 years				1.6	1.0-2.6	0.034	1.6	1.0-2.5	0.042	1.7	1.0-2.8	0.036
5 to 7 years				1.0	0.6-1.6	0.920	0.9	0.6-1.6	0.934	0.9	0.6-1.6	0.868
1 to 4 years				1.0	0.6-1.5	0.961	0.9	0.6-1.6	0.935	1.0	0.6-1.7	0.974
0				1.0			1.0			1.0
Income
1º tertile				1.4	1.0-2.0	0.056	1.4	1.0-2.0	0.075	1.4	0.9-2.1	0.070
2º tertile				1.4	1.0-2.0	0.103	1.4	1.0-2.1	0.054	1.3	0.8-1.8	0.257
3º tertile				1.0			1.0			1.0
Retired
No				0.8	0.6-1.2	0.330	0.9	0.6-1.2	0.453	0.8	0.6-1.1	0.283
Yes				1.0			1.0			1.0
Household Arrangement
Living with spouse				1.2	0.7-2.0	0.397	1.2	0.8-2.0	0.442	1.3	0.8-2.2	0.280
Mixed arrangements				1.1	0.7-1.8	0.552	1.1	0.7-1.8	0.579	1.0	0.6-1.6	0.837
Living alone				1.0			1.0			1.0
Healthcare
Others				0.5	1.1-2.7	0.019	2.5	1.1-4.3	0.015	2.1	1.1-4.2	0.022
Public				1.0			1.0			1.0
BEHAVIOURAL/ATTITUDINAL
Smoking
No							0.8	0.4-1.0	0.071	0.7	0.4-1.0	0.080
Yes							1.0			1.0
Drinking
No							0.8	0.4-1.1	0.144	0.7	0.4-1.1	0.142
Yes							1.0			1.0
Physical Activity
No							0.8	1.0-1.8	0.103	0.8	0.5-1.1	0.170
Yes							1.0			1.0
PSYCHOSOCIAL
Depression
No										1.4	1.0-2.0	0.046
Yes										1.0
Social Participation
No										0.9	0.6-1.2	0.409
Yes										1.0
Model 1= physical health
Model 2= physical health + social structure
Model 3= physical health + social structure + behavioural/attitudinal
Model 4= physical health + social structure + behavioural/attitudinal +psychosocial
ADL: activities of daily living
IADL: instrumental activities of daily living
