# Supplementary material for: Gender differences in predictors of self-rated health among older adults in Brazil and Chile
Source: BMC Public Health. 2015 Apr 11;15:365. doi: 10.1186/s12889-015-1666-9 (PMC4432978; doi:10.1186/s12889-015-1666-9)
Supplement: Additional file 2: — Logistic regression results for physical health, social structure, behavioural/attitudinal and psychosocial variables predicting good self-related health in Brazilian older adults. [file 12889_2015_1666_MOESM2_ESM.xlsx]

## Sheet: Plan1
Additional file 2. Logistic regression results for physical health, social structure, behavioural/attitudinal and psychosocial variables predicting good self-related health in Brazilian older adults.
	Model 1			Model 2			Model 3			Model 4
	OR	95%CI	p	OR	95%CI	p	OR	95%CI	p	OR	95%CI	p
PHYSICAL HEALTH
Chronic Diseases
0	4.4	3.3-5.8	<0.001	4.3	3.2-5.7	<0.001	4.3	3.2-5.8	<0.001	4.1	3.0-5.5	<0.001
1	2.6	2.1-3.2	<0.001	2.6	2.1-3.2	<0.001	2.6	2.1-3.2	<0.001	2.4	1.9-3.0	<0.001
≥2	1.0			1.0			1.0			1.0
ADL Limitation
No	2.0	1.3-2.5	0.001	2.5	1.4-3.3	<0.001	2.0	1.4-3.3	<0.001	1.7	1.1-2.5	0.013
Yes	1.0			1.0			1.0			1.0
IADL Limitation
No	1.3	1.1-1.7	0.014	1.4	1.1-1.7	0.005	1.4	1.1-1.7	0.008	1.3	1.0-1.7	0.044
Yes	1.0			1.0			1.0			1.0
Cognitive Impairment
No	1.4	1.0-2.0	0.031	1.4	1.0-2.0	0.046	1.4	1.0-1.7	0.051	1.3	0.9-1.7	0.198
Yes	1.0			1.0			1.0			1.0
SOCIAL STRUCTURE
Age
<75 years old				1.2	0.9-1.5	0.114	1.2	0.9-1.5	0.139	1.2	0.9-1.5	0.158
≥75 years old				1.0			1.0			1.0
Sex
Masculine				1.2	0.9-1.5	0.146	1.2	1.0-1.6	0.058	1.1	0.9-1.4	0.313
Feminine				1.0			1.0			1.0
Marital Status
Married				1.1	0.7-1.9	0.620	1.2	0.7-2.0	0.592	1.2	0.7-2.0	0.552
Separate				1.2	0.8-1.9	0.415	1.3	0.8-2.0	0.324	1.3	0.8-2.1	0.325
Widower				1.1	0.8-1.6	0.551	1.1	0.8-1.6	0.481	1.1	0.8-1.6	0.592
Single				1.0			1.0			1.0
Education
>8 years				2.0	1.0-3.3	0.061	1.7	0.9-3.3	0.097	1.7	0.9-3.3	0.109
5 to 7 years				2.0	1.0-5.0	0.037	2.0	1.0-3.3	0.049	2.0	1.0-5.0	0.040
1 to 4 years				1.3	0.6-2.5	0.585	1.3	0.6-2.5	0.596	1.1	0.6-2.5	0.721
0				1.0			1.0			1.0
Income (tertiles)
>R$820.00				1.3	0.8-2.0	0.262	1.3	0.8-2.0	0.3	1.3	0.8-2.0	0.382
R$622.01–R$ 820.00				1.1	0.7-1.7	0.804	1.1	0.7-1.7	0.822	1.1	0.7-1.9	0.639
≤R$622.00				1.0			1.0			1.0
Retired
No				0.9	0.7-1.2	0.567	0.9	0.7-1.2	0.526	0.9	0.7-1.2	0.480
Yes				1.0			1.0			1.0
Household Arrangement
Living with spouse				1.2	0.7-2.0	0.475	1.2	0.7-2.0	0.509	1.1	0.7-1.9	0.722
Mixed arrangements				1.2	0.9-1.6	0.285	1.2	0.9-1.6	0.258	1.2	0.9-1.6	0.336
Living alone				1.0			1.0			1.0
Healthcare
Others				0.9	0.7-1.3	0.718	1.0	0.7-1.3	0.881	1.0	0.7-1.4	0.946
Public				1.0			1.0			1.0
BEHAVIOURAL/ATTITUDINAL
Smoking
No							1.4	1.1-2.0	0.022	1.4	1.0-2.0	0.032
Yes							1.0			1.0
Drinking
No							1.0	0.8-1.3	0.894	1.0	0.8-1.4	0.745
Yes							1.0			1.0
Physical Activity
No							0.7	0.6-0.8	0.001	0.8	0.6-0.9	0.024
Yes							1.0			1.0
PSYCHOSOCIAL
Depression
No										3.3	2.5-4.0	<0.001
Yes										1.0
Social Participation
No										0.7	0.5-1.0	0.089
Yes										1.0
Model 1= physical health
Model 2= physical health + social structure
Model 3= physical health + social structure + behavioural/attitudinal
Model 4= physical health + social structure + behavioural/attitudinal +psychosocial
ADL: activities of daily living
IADL: instrumental activities of daily living
